# Supplementary material for: Assessment of Health-Related Quality of Life in Chronic Kidney Disease Patients: A Hospital-Based Cross-Sectional Study
Source: Medicina (Kaunas). 2023 Oct 8;59(10):1788. doi: 10.3390/medicina59101788 (PMC10608694; doi:10.3390/medicina59101788)
Supplement: Supplementary file 1 [file medicina-59-01788-s001.zip]

Archive with 1 entries (1 files):
- medicina-2611306-supplementary.pdf
